# Supplementary material for: IncC helper dependent plasmid-like replication of Salmonella Genomic Island 1
Source: Nucleic Acids Res. 2021 Jan 6;49(2):832–46. doi: 10.1093/nar/gkaa1257 (PMC7826253; doi:10.1093/nar/gkaa1257)
Supplement: gkaa1257_Supplemental_Files [file gkaa1257_supplemental_files.zip]

Archive with 7 entries (7 files):
- fig S1.tif
- fig S2.pdf
- fig S3.tif
- fig S4.tif
- fig S5.tif
- fig S6.tif
- Supplementary materials_revised.docx
